# Supplementary material for: Prevalence of Ocular Anomalies in Craniosynostosis: A Systematic Review and Meta-Analysis
Source: J Clin Med. 2022 Feb 18;11(4):1060. doi: 10.3390/jcm11041060 (PMC8877705; doi:10.3390/jcm11041060)
Supplement: Supplementary file 1 [file jcm-11-01060-s001.zip]

Archive with 1 entries (1 files):
- jcm-1571368-supplementary.pdf
